# Supplementary material for: Two-Component System Sensor Kinases from Asgardian Archaea May Be Witnesses to Eukaryotic Cell Evolution
Source: Molecules. 2023 Jun 28;28(13):5042. doi: 10.3390/molecules28135042 (PMC10343646; doi:10.3390/molecules28135042)
Supplement: Supplementary file 1 [file molecules-28-05042-s001.zip]

Archive with 9 entries (9 files):
- Additional PAS files.zip
- All aminoacid sequences.txt
- C prometheoachaeum.zip
- Candidatus Lokiarchaeum.zip
- Heimdal.zip
- PAS domains models.zip
- Supplementary Figures Final.pdf
- Supplementary Figures Legends.docx
- Supplementary Information File S1.pptx
